# Supplementary material for: Predicting the recurrence of noncoding regulatory mutations in cancer
Source: BMC Bioinformatics. 2016 Dec 3;17:492. doi: 10.1186/s12859-016-1385-y (PMC5135808; doi:10.1186/s12859-016-1385-y)
Supplement: Additional file 2: Table S1. — Annotation of random forest input features. (XLSX 13 kb) [file 12859_2016_1385_MOESM2_ESM.xlsx]

## Sheet: Random forest features
Table S1. Annotation of random forest input features
	Feature ID	Description
Target gene features	HumanNet.CGS_L1	Number of one-hop interactions of the target gene with known cancer genes in HumanNet
	HumanNet.CGS_L2	Number of two-hop interactions of the target gene with known cancer genes in HumanNet
	InteractNet.CGS_L1	Number of one-hop interactions of the target gene with known cancer genes in Interactome
	InteractNet.CGS_L2	Number of two-hop interactions of the target gene with known cancer genes in Interactome
	RegNet.DEG_score	Differential expression of downstream genes of the target gene between cancer and normal tissues
	DEG_score	Differential expression of the target gene between cancer and normal tissues
Binding TF features	HumanNet.CGS_L1	Number of one-hop interactions of the regulator with known cancer genes in HumanNet
	HumanNet.CGS_L2	Number of two-hop interactions of the regulator with known cancer genes in HumanNet
	InteractNet.CGS_L1	Number of one-hop interactions of the regulator with known cancer genes in Interactome
	InteractNet.CGS_L2	Number of two-hop interactions of the regulator with known cancer genes in Interactome
	RegNet.DEG_score	Differential expression of downstream genes of the TF between cancer and normal tissue
	TF_DEG_score	Differential expression of the TF between cancer and normal tissues
TFBS features	diff_Log_Pval_FIMO	Change in the P value of the motif score by the mutation
	avg_Log_Pval_FIMO	Average of the P values of the motif scores with and without the mutation
	Gain or Loss	Gain or loss of the TF binding site by the mutation
Genetic signals	Distance.to.GWAS	Chromosomal distance from the mutation to the closest cancer GWAS locus
	Early.to.late_Rate	Replication timing represented as the early-to-late ratio, (G1B+S1) /(S4+G2)
	PhastCons	Evolutionary conservation of the underlying sequences as meaured by PhastCons
Cancer cell epigenetic signals	DnaseSig	DNase peak score in the cancer cell line
	H3k27ac	H3K27ac modification peak score in the cancer cell line
	H3k27me3	H3K27me3 modification peak score in the cancer cell line
	H3k36me3	H3K36me3 modification peak score in the cancer cell line
	H3k4me3	H3K4me3 modification peak score in the cancer cell line
	H3k9me3	H3K9me3 modification peak score in the cancer cell line
Original cell epigenetic signals	DnaseSig	DNase peak score in the cells of origin
	H3k27ac	H3K27ac modification peak score in the cells of origin
	H3k27me3	H3K27me3 modification peak score in the cells of origin
	H3k36me3	H3K36me3 modification peak score in the cells of origin
	H3k4me1	H3K4me1 modification peak score in the cells of origin
	H3k4me2	H3K4me2 modification peak score in the cells of origin
	H3k4me3	H3K4me3 modification peak score in the cells of origin
	H3k79me2	H3K79me2 modification peak score in the cells of origin
	H3k9ac	H3K9ac modification peak score in the cells of origin
	H3k9me3	H3K9me3 modification peak score in the cells of origin
	H4k20me1	H4K20me1 modification peak score in the cells of origin
